# Supplementary material for: Social Media’s Impact on Public Awareness of the Effects of Dietary Habits and Fluid Consumption on Kidney Stone Formation: A Cross-Sectional Study
Source: Healthcare (Basel). 2025 Nov 4;13(21):2795. doi: 10.3390/healthcare13212795 (PMC12607395; doi:10.3390/healthcare13212795)
Supplement: Supplementary file 1 [file healthcare-13-02795-s001.zip]

Archive with 1 entries (1 files):
- healthcare-3927743-supplementary.pdf
